# Supplementary material for: Age- and Virus-Composition-Aware Interpretation of Respiratory Viral Co-Detection Using Same-Day C-Reactive Protein Profiles: A 2008–2024 Multiplex PCR Laboratory Cohort Study
Source: Microorganisms. 2026 Jul 15;14(7):1543. doi: 10.3390/microorganisms14071543 (PMC13414455; doi:10.3390/microorganisms14071543)
Supplement: Supplementary file 1 [file microorganisms-14-01543-s001.zip]

Archive with 1 entries (1 files):
- microorganisms-4447338-supplementary.pdf
